# Supplementary material for: Death receptor 5 is required for intestinal stem cell activity during intestinal epithelial renewal at homoeostasis
Source: Cell Death Dis. 2024 Jan 10;15(1):27. doi: 10.1038/s41419-023-06409-4 (PMC10782029; doi:10.1038/s41419-023-06409-4)
Supplement: Supplementary file 10 — Supplementary Table 1 [file 41419_2023_6409_MOESM10_ESM.xlsx]

## Sheet: Antibodies for IHC 
Table S1. Antibodies for immunohistochemistry (IHC)
Antibodies for IHC	vendor	catalog number	Dilution ratio
DR5	Abcam	ab8416	1/200
CDX2	Abcam	ab76541	1/1000
Lyz	Abcam	ab108508	1/1000
MUC2	Abcam	ab272692	1/2000
Olfm4	Cell Signaling Technology	#39141	1/400
Ki67	Cell Signaling Technology	#12202	1/400
bromodeoxyuridine (BrdU)	Cell Signaling Technology	#5292	1/400
γH2AX	Cell Signaling Technology	#9718	1/400
