# Supplementary material for: Death receptor 5 is required for intestinal stem cell activity during intestinal epithelial renewal at homoeostasis
Source: Cell Death Dis. 2024 Jan 10;15(1):27. doi: 10.1038/s41419-023-06409-4 (PMC10782029; doi:10.1038/s41419-023-06409-4)
Supplement: Supplementary file 11 — Supplementary Table 2 [file 41419_2023_6409_MOESM11_ESM.xlsx]

## Sheet: Antibodies for IF
Table S2. Antibodies for immunofluorescence (IF)
Antibodies for IF	vendor	catalog number	Dilution ratio
DR5	Abways Technology	AB3251	1/100
Lyz	Abcam	ab108508	1/250
ZO-1	Proteintech	21773-1-AP	1/200
Occludin	Proteintech	13409-1-AP	1/200
Phospho-p44/42 MAPK (Erk1/2) (Thr202/Tyr204) (p-ERK1/2)	Cell Signaling Technology	#4370	1/200
Rhodamine (TRITC)-conjugated Goat Anti-Rabbit IgG (H + L)	Proteintech	SA00007-2	1/100
CoraLite488-conjugated Affinipure Goat Anti-Rabbit IgG (H + L)	Proteintech	SA00013-2	1/100
CoraLite488-conjugated Affinipure Goat Anti-Mouse IgG (H + L)	Proteintech	SA00013-1	1/100
