# Supplementary material for: Death receptor 5 is required for intestinal stem cell activity during intestinal epithelial renewal at homoeostasis
Source: Cell Death Dis. 2024 Jan 10;15(1):27. doi: 10.1038/s41419-023-06409-4 (PMC10782029; doi:10.1038/s41419-023-06409-4)
Supplement: Supplementary file 12 — Supplementary Table 3 [file 41419_2023_6409_MOESM12_ESM.xlsx]

## Sheet: Antibodies for western blot
Table S3. Antibodies for western blot
Antibodies for western blot	vendor	catalog number	Dilution ratio
ZO-1	Proteintech	21773-1-AP	1/1000
Occludin	Proteintech	13409-1-AP	1/1000
CDX2	Abcam	ab76541	1/10000
Lysozyme (Lyz)	Abcam	ab108508	1/10000
MUC2	Abcam	ab272692	1/1000
ChgA	Proteintech	10529-1-AP	1/1000
ERK1 + ERK2 (ERK1/2)	Abcam	ab184699	1/10000
ERK1 (pT202/pY204) + ERK2 (pT185/pY187) (p-ERK1/2)	Abcam	ab76299	1/10000
Defensin alpha1 (Defa1)	GeneTex	GTX64827	1/1000
β-catenin	Cell Signaling Technology	#9562	1/1000
c-Myc	Proteintech	10828-1-AP	1/1000
Phospho-Smad1/5 (Ser463/465) (p-Smad1/5)	Cell Signaling Technology	#9516	1/1000
Hes1	Santa Cruz Biotechnology	sc-166378	1/1000
Cleaved caspase-3	Cell Signaling Technology	#9662	1/1000
Caspase-3	Proteintech	19677-1-AP	1/1000
γH2AX	Cell Signaling Technology	#9718	1/1000
β-actin	Proteintech	66009-1-lg	1/5000
HRP-conjugated Affinipure Goat Anti-Rabbit IgG(H+L)	Proteintech	SA00001-2	1/5000
HRP-conjugated Affinipure Goat Anti-Mouse IgG(H+L)	Proteintech	SA00001-1	1/5000
