# Supplementary material for: Death receptor 5 is required for intestinal stem cell activity during intestinal epithelial renewal at homoeostasis
Source: Cell Death Dis. 2024 Jan 10;15(1):27. doi: 10.1038/s41419-023-06409-4 (PMC10782029; doi:10.1038/s41419-023-06409-4)
Supplement: Supplementary file 13 — Supplementary Table 4 [file 41419_2023_6409_MOESM13_ESM.xlsx]

## Sheet: Table S4
Table S4 Primer genes used in running quantitative reverse transcription polymerase chain reaction (qRT-PCR) along with their forward and reverse sequences
Primers	Forward Sequence	Reverse Sequence
β-actin	CTA CCT CAT GAA GAT CCT GAC C	CAC AGC TTC TCT TTG ATG TCA C
Wnt3	ACC TGG TCT ACT ACG AGA ACT C	TCG TAG ATG CGA ATA CAC TCT T
β-catenin	AGG AAT GAA GGC GTG GCA ACA TAC	GGC ACC AAT GTC CAG TCC AAG ATC
c-Myc	ACG GCC TTC TCT CCT TCC TC	CTT CAG AGT CGC TGC TGG TG
Mmp7	TCG CAA GGA GAG ATC ATG GA	CTG CGT CCT CAC CAT CAG TC
Sox9	TCA ACG GCT CCA GCA AGA ACA AG	CTC CGC CTC CTC CAC GAA GG
Defa1	CCA GGC CGT ATC TGT CTC CT	CAG GTT CCA TTC ATG CGT TC
Lgr5	TCG TCG ATC TTC CTG CTC AC	GGC CAA CAG GAC ACA TAG CA
Olfm4	GGC TCT GAA GAC CAA GCT GAA	CAC CAC GCC ACC ATG ACT AC
Axin2	CAG CAG TGT CAT ACC CTT CTT CCG	GTG GTG GAT GTA GTG GTG GTG AAC
Bmi1	ACG TCA TGT ATG AAG AGG AAC CT	TGG CCG AAC TCT GTA TTT CAA AG
Hopx	GAG GAC CAG GTG GAG ATC CT	TGG CTC CCT AGT CCG TAA CA
Ascl2	CAA CAA GAA GCT GAG TAA GGT G	GGA GTA GCG GGT GTT AAC AG
Elf3	GAC CTG GAC CTC ACC GAG AGC	CGT TTC CTC TTC CCG TGC TTG G
Klf4	TTC AAC CTG GCG GAC ATC AAT GAC	GAG GCT GCT GTG GCG GAA TG
Ngn3	TGG CAC TCA GCA AAC AGC GAA G	CGA TCT TTG TAA GTT TGG CGT CAT CC
Hes1	ACA CGA CAC CGG ACA AAC CAA AG	TCT TGC CCT TCG CCT CTT CTC C
Hes5	CGG TGG TGG AGA AGA TGC GT	CGA GGC TTT GCT GTG TTT CA
Msx1	GCG CCT CAC TCT ACA GTG C	CTC TGG ACC CAC CTA AGT CAG
Dll1	ACA GAA AAC CCA GAA AGA CTC A	CAC ACA CAA ACC GGT AAG AGT A
Dll4	TTT CTT CCG CAT CTG CCT TAA G	TAT TCT TGT CCC TGA CGA CGA A
BMP4	TTC CTG GTA ACC GAA TGC TGA	CCT GAA TCT CGG CGA CTT TTT
DR5	CTT TGC GTT GCT GCT TGC TGT G	GGG TCC TCT TGA TGG GCT CTC C
Wnt2b	CCG ACG TGT CCC CAT CTT C	GCC CCT ATG TAC CAC CAG GA
Wnt4	AGA CGT GCG AGA AAC TCA AAG	GGA ACT GGT ATT GGC ACT CCT
Wnt5a	CAA CTG GCA GGA CTT TCT CAA	CAT CTC CGA TGC CGG AAC T
SGLT1	TTG CCA TCA TCC TCT TCG TCA TCA G	CTT CCT TGC TGT TGC GTA GAC TCC
GLUT5	CCC GAA AAA CCT ACG AGG GG	AGA CTC CGA AGG CCA AAC AG
NPC1L1	CTG GCT GGC TCT CAT CAT CAT CTT C	AGC CTG CTG TCT TGT TCT TGT TCC
SIT1	GAG GTC AAC AGA GTG TGC CC	GGA AAC TCC CTC CGC CAT AC
EAAT3	CAG TTA CAT TCC GCT GTG CG	GTC CAA GCC ATT CAG TTG CG
TNFα	CGG GCA GGT CTA CTT TGG AG	ACC CTG AGC CAT AAT CCC CT
IL-1β	TGC CAC CTT TTG ACA GTG ATG	TGA TGT GCT GCT GCG AGA TT
IL-6	TCC TTC CTA CCC CAA TTT CCA	GTC TTG GTC CTT AGC CAC TCC
IL-10	CAG TAC AGC CGG GAA GAC AA	TGG CAA CCC AAG TAA CCC TTA
TGF-β	AGC TGC GCT TGC AGA GAT TA	AGC CCT GTA TTC CGT CTC CT
Hmgcs2	GCC TAC CGC AAG AAG ATC CAG AAT C	AAC ATC AAC CGA GCC AGG GAT TTC
CDX2	CGC TGT CCA AGT TCG CCG TAG	TTG TCA GTC CTC CGC AGT ACC C
Lyz	AAT GGA ATG GAT GGC TAC CG	CAT AGT CGG TGC TTC GGT CTC
Muc2	TGC TGA CGA GTG GTT GGT GAA TG	TGA TGA GGT GGC AGA CAG GAG AC
Tff3	TGT CAG AGT GGA CTG TGG CTA CC	GTT TGA AGC ACC AGG GCA CAT TTG
ChgA	ATC CTC TCT ATC CTG CGA CAC	GGG CTC TGG TTC TCA AAC ACT
Alpi	GAG GTC TTC TCA GTG ATG TAC C	CAT CTC TGC ATC TGA GTA CCA A
Tcf4	CTT CAC TCT CAG CAG GCA CAG C	TCG CAT CGT CCA GTC TTT CCA AAC
Gremlin2	GGT AGC TGA AAC ACG GAA GAA	TCT TGC ACC AGT CAC TCT TGA
TRAIL	GAC GCT TCC AAG ATG GTC TCA	AGC TCG AAC AAT CCT CCC TG
Noggin	GCC AGC ACT ATC TAC ACA TCC	GCG TCT CGT TCA GAT CCT TCT C
